# Supplementary material for: Using online wellness assessment to screen for risk of lowered work ability, burnout, depression and anxiety in occupational health: A cross-sectional study
Source: Digit Health. 2024 Sep 9;10:20552076241274018. doi: 10.1177/20552076241274018 (PMC11384527; doi:10.1177/20552076241274018)
Supplement: sj-xlsx-2-dhj-10.1177_20552076241274018 - Supplemental material for Using online wellness assessment to screen for risk of lowered work ability, burnout, depression and anxiety in occupational health: A cross-sectional study [file sj-xlsx-2-dhj-10.1177_20552076241274018.xlsx]

## Sheet: Sheet1
	Supplement 2
	P-values, estimates and standard deviations of wellness questions and occupational health indicators. Significance codes: *** 0.001, ** 0.01, * 0.05. BBI-15 = Bergen Burnout Indicator, GAD-2 = Generalized Anxiety Disorder Scale, Std.error = Standard error, WAI = Work Ability Index, WAS = Work Ability Score.
			BBI-15			WAI			WAS			Presenteeism			GAD-2			Whooley
		Sample size where final model is based on	263			667			687			685			687			688
		p-value	<2.2 e-16			<2.2 e-16			<2.2 e-16			Not applicable			<2.2 e-16			Not applicable
		Adjusted R2	0.529			0.4934			0.3202			0.2935			0.5303			0.3219
	Question	Domain	p-value	Estimate	Std.error	p-value	Estimate	Std.error	p-value	Estimate	Std.error	p-value	Estimate	Std.error	p-value	Estimate	Std.error	p-value	Estimate	Std.error
	We have a good community at work	Meaningfulness	8.63e-09***	(-)0.15332	0.02574
	I feel happy and joyful	Life satisfaction	0.004726**	(-)0.09078	0.03185													1.73e-08***	(-)0.037411	0.006637
	I check my emails or messages before doing more important things	Self-care and lifestyle habits	0.114710	(-)0.03780	0.02388				0.077535	0.04764	0.02695
	My work demands more from me than I can give	Work-life balance	2.98e-06***	(-)0.11744	0.02457
	I have too many overlapping assignments underway	Work-life balance	0.077271	(-)0.03741	0.02109										0.004609**	(-)0.004395	0.001546
	In the past 4 weeks I have had trouble falling asleep	Sleep and recovery	0.020125*	0.05873	0.02511	0.00455**	1.5023	0.5277	0.009978**	0.07772	0.03008	0.03546*	(-)0.003525	0.001676				0.028364*	(-)0.011236	0.005125
	I would rate my level of fatigue as	Physical health	0.003810**	(-)0.10920	0.03739										0.005260**	(-)0.008292	0.002962
	It does not take me long to recover from a stressful event	Mental health	0.000355***	(-)0.09386	0.02592
	I reserve time to eat	Self-care and lifestyle habits										0.06415	(-)0.003240	0.001750
	I feel stressed, tense, restless, nervous, anxious or have trouble sleeping	Mental health													<2e-16***	(-)0.027660	0.002465
	Overall I am happy with my job	Meaningfulness				5.28e-05***	1.9927	0.4896	0.002228**	0.08575	0.02793	0.00494**	(-)0.004485	0.001596	0.018776*	(-)0.004685	0.001989
	I feel inner peace	Life satisfaction													2.77e-06***	(-)0.013539	0.002864
	I smoke	Self-care and lifestyle habits							0.001402**	0.09012	0.02810				0.050041	(-)0.003957	0.002016	0.079020	(-)0.008432
	I use food as a way to calm my feelings	Self-care and lifestyle habits													0.087185	(-)0.002729	0.001593			0.004800
	Screen time, reading, work or something else delays my sleep	Self-care and lifestyle habits													0.046434*	(-)0.003531	0.001770
	People describe me as being physically active	Exercise													0.017955*	0.004195	0.001768
	I have been told that during sleep my breathing is interrupted	Sleep and recovery													0.085749	0.002812	0.001634
	Do you have long-term disease and does it inhibit your life?	Physical health				<2e-16***	4.6433	0.4559				0.03941*	(-)0.003068	0.001489	0.055463	(-)0.003619	0.001886
	I am able to look at my life in perspective so that little things do not worry me too much	Sense of worth													0.000425***	(-)0.008493	0.002398
	In the past 2 weeks I have experienced a feeling of nervousness, anxiety or tension	Mental health				2.43e-05***	2.2051	0.5187	0.000582***	0.10461	0.03027	0.00837**	(-)0.004639	0.001759				0.000115***	(-)0.020539	0.005326
	After exercise I feel fatigued or irritated	Self-care and lifestyle habits				0.00516**	1.5576	0.5550	0.069067	0.05764	0.03165
	I feel that after the weekend days off I have recovered from my workload	Work-life balance				0.00169**	1.5054	0.4775	0.062904	0.05146	0.02762	0.05817	(-)0.002989	0.001578
	When I drink alcohol I generally drink	Self-care and lifestyle habits				0.01103*	1.0831	0.4249				0.09293	(-)0.002401	0.001429
	I enjoy food without stress and find it easy to be flexible about my eating habits	Nutrition				0.04849*	0.9999	0.5058
	I have enough money to meet my needs	Life satisfaction							0.153182	(-)0.03900	0.02727
	Physical activity feels good and my attitude towards it is mostly flexible	Exercise							0.007762**	0.07386	0.02766	0.05486	(-)0.003040	0.001583
	I get anxious if I'm unable to do a planned exercise	Exercise							0.022698*	(-)0.05360	0.02347
	I'm satisfied with my ability to cope with daily activities	Physical health				1.76e-08***	3.6526	0.6403	2.76e-08***	0.20989	0.03733	2.24e-07***	(-)0.010850	0.002095
	In the past year I have been (x) times on sick leave lasting over 9 days	Physical health							0.013889*	0.09303	0.03772
	I am motivated at work	Meaningfulness																0.006024**	(-)0.012459	0.004536
	I have enough energy for daily activities	Physical health																3.15e-05***	(-)0.022944	0.005512
	The number of chronic diseases I have is	Physical health																0.147683	(-)0.007975	0.005509
	I feel frightened of events where there are lots of people	Social networks																0.005023**	(-)0.013303	0.004741
	I use exercise to help me cope with handling unpleasant emotions	Exercise	0.099003	(-)0.03540	0.02138
	I tend to fall asleep during the day	Sleep and recovery	0.119718	(-)0.03693	0.02365
	Rate your current work ability compared to your lifetime best	NA													0.157351	(-)0.061143	0.043192
